# Supplementary material for: Intestinal Bacteroides sp. Imbalance Associated With the Occurrence of Childhood Undernutrition in China
Source: Front Microbiol. 2019 Nov 29;10:2635. doi: 10.3389/fmicb.2019.02635 (PMC6895006; doi:10.3389/fmicb.2019.02635)
Supplement: FILE S1 — Physical and clinical information for all enrolled samples. [file Table_1.XLSX]

## Sheet: Short_chain_fatty_acids
Sample	Acetic acid	Propionic acid	Isobutyric acid	Butyric acid	Isovaleric acid	Valeric acid
80071184	925.48	426.78	72.36	667.37	97.68	82.5
80071169	2599.87	501.92	118.68	813.43	194.89	76.34
80071110	104.69	29.28	0	0	69.91	36.99
80070976	401.31	73.42	32.06	449.66	81.45	30.62
80071187	140.43	41.66	0	458.74	87.52	68.52
80071186	502.16	66.69	42.84	857.15	307.23	107.03
80071197	273.99	43.36	103.19	1957.39	0	28.91
80071173	575.51	90.9	16.94	422.02	96.72	37.39
80071165	592.11	188.95	78.9	402.17	159.04	39.13
80071181	1247.18	264.66	56.48	569.75	177.2	38.96
80071153	994.54	29.25	24.9	768.56	264.15	35.54
80071160	1748.2	244	30.01	1109.2	276.74	87.17
80071164	185	59.32	21.85	697.06	126.26	109.09
80071174	292.15	33.05	12.47	233.98	55.31	23.81
80071172	238.05	159.44	99.27	397.16	167.05	86.33
80071175	362.81	94.46	19.4	420.2	110.79	29
80071190	201.95	56.69	440.12	708.19	65.34	26.31
80071191	653.88	238.23	37.74	513.87	284.18	45.01
80071154	776.1	86.04	29.42	1146.56	325.63	32.49
80071156	1549.13	129.16	57.98	1190.83	202.98	36.88
80071213	1917.33	214.39	76.56	955.87	132.62	43.47
80071196	9154.61	1919.06	1030.07	8753.39	1850.17	1193.31
80071195	94.79	205.14	90.53	541.35	194.44	0
80071177	214.17	89.07	73.16	652.23	91.66	71.34
80071253	1743	161.51	75.68	1190.73	172.99	0
80071258	92.33	80.18	0	148.13	0	107.32
80071249	51.11	0	0	0	138.41	195.7
80071284	232.18	87.38	0	586.25	111.29	112.59
80071251	292.81	58.49	65.54	288.62	107.21	92.18
80071294	907.93	103.21	84.02	529.16	137.83	67.73
80071271	1797.71	178.58	115.55	808.3	171.48	127.65
80071273	393.64	91.38	95.81	906.27	147.66	118.34
80071256	683.09	201.1	86.1	1163.03	138.41	216.34
80071295	468.71	71.94	83.73	713.29	160.99	292.95
80071250	613.37	132.73	75.73	379.32	122.9	160.38
80071272	2763.55	1225.93	126.1	2549.27	322.5	313.08
80071262	1146.09	72.92	129.01	0	0	151.59
80071268	151.73	76.1	0	0	0	141.27
80071267	1281.59	364.27	23.55	701.16	105.59	95.37
80071247	1344.07	217.37	28.95	805.07	261.07	51.33
80071270	324.42	53.4	31.77	0	0	55.01
80071274	2150.58	559.77	62.07	2488.05	569.09	6881.93
80071265	2008.97	172.05	39.97	535.85	175.3	22.55
80071259	736.96	134.22	52.15	947.47	198.09	41.56
80071305	1446.21	532.02	22.63	1200.68	188.93	77.61
80071283	424.52	138.53	60.36	641.34	91.87	119.64
80071278	207.16	43.18	22.59	1063.14	87.39	45.89
80071287	37.94	0	0	767.94	368.87	44.26
80071286	1223.03	319.58	47.87	1127.26	154.02	35.76
80071330	125.94	27.45	43.65	2150.2	363.79	80.01
80071317	375.36	184.37	25.4	1431.62	257.95	28.54
80071084	1100.25	305.94	41.29	2671.65	592.46	73.66
80071306	145.8	44.75	30.81	0	2318.3	48.25
80071329	633.77	231.05	83.32	2767.74	1006.36	68.4
80071290	527.67	243.86	48.89	0	150.2	25.6
80071304	118.91	22.31	0	0	761.94	143.88
80070811	323.2	135.43	93.12	216.13	106.77	84.6
80070994	391.94	197.83	60.25	252.53	105.33	58.58
80071036	680.8	110.08	82.06	592.91	89.1	66.16
80070678	68	57.19	60.38	129.18	95.81	0
80070837	1116.79	109.75	98.18	449.55	69.51	0
80070869	1759.44	243.56	82.85	903.81	102.58	126.57
80070902	1059.95	122.37	80.48	128.04	96.05	97.82
80070954	11606.1	1304.41	135.86	2135.39	130.36	79.64
80070956	676.56	348.95	103.29	740.35	179.32	88.53
80070962	1914.42	268.81	101.24	488.91	104.59	64.37
80071011	840.61	128.71	68.39	498.84	82.8	0
80070681	1026.53	234.02	94.55	466.66	90.5	68.52
80071054	932.85	328.54	125.47	666.22	124.84	108.97
80070953	842.66	151.65	76.96	449.18	97.24	82.83
80071221	540.94	166.67	90.01	480.5	105.9	0
80071223	675.26	129.48	132.1	156.93	77.9	0
80071225	139.1	89.11	0	711.02	0	0
80071226	414.23	170.72	100.49	266.23	106.85	0
80070958	153.08	64.07	72.88	137.86	74.58	75.72
80070867	814.86	217.27	51.63	630.05	79.34	73.23
80071210	1538.77	649.89	81.43	732.07	101.95	74.76
80070928	1094.84	313.89	90.42	756.99	156.19	76.78
80071112	2220	937.6	117.49	1056.17	147.08	107.86
80070926	19.82	0	0	1144.7	0	0
80071029	247.31	96.62	89.22	667.44	225.76	0
80071309	37.52	35.63	35.32	74.06	43.5	49.85
80071314	7.08	0	321.83	133.34	0	44.9
80071323	54.53	72.37	87.79	86.13	100.63	101
80071325	46.05	51.27	25.8	742.15	84.81	41.41
80071303	179.23	40.81	49.76	725.96	101.27	37.04
80071086	123.36	39.81	17.54	733.44	25.13	27.17
80071339	41.05	42.98	24.6	1147.7	99.99	84.65
80071312	38.75	39.27	26.99	368.47	51.59	31.66
80071113	76.96	52.7	20.61	1418.78	277.81	35.74
80071085	86.42	40.92	18.92	282.51	17.92	23.78
80071077	108.83	52.14	21.84	1297.24	494.59	40.73
