# Supplementary material for: Intestinal Bacteroides sp. Imbalance Associated With the Occurrence of Childhood Undernutrition in China
Source: Front Microbiol. 2019 Nov 29;10:2635. doi: 10.3389/fmicb.2019.02635 (PMC6895006; doi:10.3389/fmicb.2019.02635)
Supplement: FILE S2 — Concentrations of SCFAs in stools of 92 participants. [file Table_2.XLSX]

## Sheet: supplementary file data product
Sample	Clean data (Gb)	Remove host (Gb)	Reads aligned to updated IGC database
9001631	5.61782	5.2447	0.954155
9001635	7.10601	6.90965	0.93736
9001639	5.20101	4.99238	0.975652
9001651	6.59687	6.23467	0.955018
9001656	5.78322	5.05616	0.967277
9001657	6.01566	5.1682	0.973236
9001659	5.28295	4.67011	0.974752
9001671	4.91373	4.74015	0.927813
9001678	6.4607	5.81425	0.978529
9001679	6.29234	5.76832	0.96804
9001681	6.31284	5.73532	0.970588
9001684	5.25125	4.8481	0.971829
9001686	6.87281	6.25694	0.972294
9001688	6.65197	6.32905	0.976453
9001689	6.24928	5.88867	0.976365
9001690	6.00397	5.53756	0.958921
9001693	5.92998	5.78442	0.971074
9001697	6.63151	4.76927	0.973625
9001702	6.10917	5.60579	0.977822
9001704	6.39638	5.83306	0.972539
9001716	6.62599	6.46409	0.936624
9001718	6.02669	5.18927	0.965356
9001720	5.48756	4.88727	0.972115
9001721	5.1681	4.83806	0.970512
9001722	8.3666	7.88121	0.581579
9001723	6.88177	6.09486	0.956243
9001724	5.9342	5.50685	0.977494
9001730	6.79373	6.22125	0.942576
9001739	6.03769	5.75981	0.974782
9001746	7.42147	6.75287	0.971946
9001747	6.0827	5.56145	0.936139
9001636	5.30563	4.93947	1.00663
80070678	4.94603	4.78029	0.980277
80070681	5.81542	5.16215	0.971155
80070811	5.71767	4.74941	0.982798
80070837	6.00271	5.13542	0.980731
80070869	6.26708	5.66256	0.975903
80070902	6.37398	5.57714	0.979948
80070926	5.88432	4.93135	0.899746
80070928	6.63112	5.6328	0.978691
80070953	6.20531	5.11689	0.888816
80070954	6.75463	5.68592	0.965825
80070956	5.62783	4.8555	0.961823
80070962	6.16629	5.76483	0.971587
80070994	6.23306	5.34299	0.980865
80071011	4.96649	4.60648	0.943147
80071029	6.03129	5.29855	0.976326
80071036	5.64547	4.8287	0.974565
80071054	5.74009	5.11406	0.981505
80071112	6.58127	5.36541	0.973397
80071210	6.47897	5.42309	0.980646
80071213	7.57456	6.63473	0.933627
80071221	7.16333	6.20127	0.973144
80071223	6.66974	5.66217	0.970377
80071225	6.85734	5.80046	0.970382
80071226	7.40224	6.05356	0.969347
80070867	5.30077	3.77926	0.974123
80070958	4.96988	4.54099	0.961845
80070976	4.57964	3.92306	0.961493
80071110	5.23398	4.4033	0.955532
80071077	5.36843	4.43638	0.975695
80071084	4.63248	3.51538	0.978563
80071085	5.14657	4.44322	0.973171
80071086	6.33157	5.15491	0.969739
80071113	5.52644	4.36902	0.964142
80071153	6.08271	4.352	0.714956
80071154	5.84648	5.28154	0.910621
80071156	4.77967	4.30931	0.948904
80071157	1.92808	1.37699	0.880394
80071160	6.91309	6.23386	0.949544
80071164	7.73292	6.81444	0.953843
80071165	6.00739	5.1903	0.924011
80071169	7.6862	6.73027	0.954264
80071172	4.95461	4.46657	0.854059
80071173	5.83713	5.30628	0.964431
80071174	5.22051	4.61261	0.722578
80071175	6.6899	4.01074	0.953625
80071177	5.13462	4.54247	0.934905
80071180	6.2596	4.89422	0.929371
80071181	6.81053	5.60977	0.923385
80071184	6.60423	5.83548	0.977706
80071186	5.17729	4.08182	0.636076
80071187	5.35109	4.86069	0.867844
80071190	4.31341	3.98589	0.950299
80071191	4.20108	3.75716	0.947425
80071195	4.53429	3.94021	0.912498
80071196	4.84466	4.52219	0.920572
80071197	4.64139	4.51063	0.908002
80071247	8.29535	6.89654	0.960466
80071249	5.34206	4.45701	0.672527
80071250	6.64282	5.26544	0.811972
80071251	6.14612	5.36959	0.896043
80071253	4.89837	4.44894	0.9549
80071256	7.28119	6.69005	0.94706
80071258	6.6649	5.02263	0.887648
80071259	7.92401	7.13372	0.943998
80071262	6.58513	6.33026	0.93266
80071265	8.32015	7.63762	0.946151
80071267	7.488	6.20128	0.944168
80071268	5.38444	5.09923	0.955224
80071270	8.32702	6.46835	0.796916
80071271	6.18422	5.67359	0.922339
80071272	6.4875	5.6346	0.959479
80071273	6.23185	5.6359	0.916591
80071274	10.8691	8.93639	0.930411
80071278	6.29339	5.66131	0.967207
80071283	6.58801	5.48192	0.947401
80071284	4.15086	2.85007	0.966688
80071286	7.22354	5.97936	0.972277
80071287	7.10901	4.22086	0.919547
80071290	5.35263	4.35191	0.869316
80071294	6.12658	5.33404	0.895158
80071295	6.80568	6.31017	0.917689
80071303	6.32424	5.54923	0.948694
80071304	5.43141	3.93154	0.948311
80071305	6.86789	5.97182	0.976217
80071306	2.84992	2.60562	0.957922
80071309	6.3669	5.14288	0.870429
80071312	6.45294	4.93361	0.960415
80071314	6.62335	6.12989	0.942116
80071317	4.48534	3.96576	0.975227
80071323	6.41565	5.53882	0.94898
80071325	7.35916	6.2695	0.917166
80071329	4.94177	4.3145	0.966524
80071330	5.87065	5.52644	0.914338
80071339	7.09619	5.44727	0.962066
