# Supplementary material for: Intestinal Bacteroides sp. Imbalance Associated With the Occurrence of Childhood Undernutrition in China
Source: Front Microbiol. 2019 Nov 29;10:2635. doi: 10.3389/fmicb.2019.02635 (PMC6895006; doi:10.3389/fmicb.2019.02635)
Supplement: FILE S3 — Statistics on the filtered data. [file Table_3.XLSX]

## Sheet: 126.Sample.profiling
	Actinomyces_graevenitzii	Actinomyces_johnsonii	Actinomyces_massiliensis	Actinomyces_naeslundii	Actinomyces_neuii	Actinomyces_odontolyticus	Actinomyces_sp_HPA0247	Actinomyces_turicensis	Actinomyces_urogenitalis	Actinomyces_viscosus	Varibaculum_cambriense	Tropheryma_whipplei	Corynebacterium_accolens	Corynebacterium_durum	Corynebacterium_propinquum	Corynebacterium_pseudodiphtheriticum	Corynebacterium_pyruviciproducens	Kocuria_unclassified	Rothia_aeria	Rothia_dentocariosa	Rothia_mucilaginosa	Rothia_unclassified	Mycobacterium_tuberculosis_bovis_africanum_canetti	Nocardioides_unclassified	Propionibacterium_avidum	Propionibacterium_granulosum	Tsukamurella_unclassified	Alloscardovia_omnicolens	Bifidobacterium_adolescentis	Bifidobacterium_animalis	Bifidobacterium_bifidum	Bifidobacterium_breve	Bifidobacterium_catenulatum	Bifidobacterium_dentium	Bifidobacterium_longum	Bifidobacterium_pseudocatenulatum	Bifidobacterium_pseudolongum	Gardnerella_vaginalis	Scardovia_unclassified	Scardovia_wiggsiae	Adlercreutzia_equolifaciens	Atopobium_minutum	Atopobium_parvulum	Atopobium_rimae	Collinsella_aerofaciens	Collinsella_intestinalis	Collinsella_stercoris	Collinsella_tanakaei	Coriobacteriaceae_bacterium_phI
80070678	0	0	0	0	0	0	0	0	0	0	0	0	0	0	0	0	0	0	0	0	0	0	0	0	0	0	0	0	0	0	0.00133	0.01063	0.00156	0	0.85791	2.68354	0	0	0	0	0	0	0	0	0.00452	0	0	0	0
80070681	0	0	0	0	0	0	0	0	0	0	0	0	0	0	0	0	0	0	0	0	0.00138	0	0	0	0	0	0	0	0.00391	0	0.00389	27.3277	0	0	5.52243	0.00986	0	0	0	0	0	0	0	0	0	0	0	0	0
80070811	0	0	0	0	0	0	0	0	0	0	0	0	0	0	0	0	0	0	0	0	0.10954	0	0	0	0	0	0	0	0	0	0	0.25263	0	0	4.21433	3.42383	0	0	0	0	0	0	0	0	2.27014	0	0	0	0
80070837	0	0	0	0	0	0	0	0	0	0	0	0	0	0	0	0	0	0	0	0	0	0	0	0	0	0	0	0	0.01697	0	0	0.00464	0	0	0.00463	0.03307	0	0	0	0	0	0	0	0	0	0	0	0	0
80070867	0	0.01209	0	0	0	0	0	0	0	0	0	0	0	0	0	0	0	0	0	0	0.03383	0	0	0	0	0	0	0	0	0.02679	0	0.00688	0	0	1.40734	0.257	0	0	0	0	0	0	0	0	0	0	0	0	0
80070869	0	0	0	0	0	0	0	0	0	0	0	0	0	0	0	0	0	0	0	0	0.00538	0	0	0	0	0	0	0.00799	0	0	6.29877	9.58911	0.00259	0	7.50285	6.13729	0	0	0	0	0.00892	0	0	0	9.25194	0	0	0	0
80070902	0	0	0	0	0	0	0	0	0	0	0	0	0	0	0	0	0	0	0	0	0.04613	0	0	0	0	0	0	0	0.00081	0	0.00173	0.0051	0	0	2.62992	5.73891	0	0	0	0	0	0	0	0	4.95092	0	0	0	0
80070926	0	0	0	0	0	0.03922	0	0	0	0	0	0	0	0	0	0	0	0	0	0	0.33033	0	0	0	0.24509	0	0	0	0	0	0	0	0	25.4184	0	0	0	0	0	0.067	0	0	0	0	0	0	0	0	0
80070928	0	0	0	0	0	0.00613	0	0	0	0	0	0	0	0	0	0	0	0	0	0	0.37382	0	0	0	0	0	0	0	0	0.04482	0.00474	0	0	0	2.13514	1.24586	0	0	0	0	0	0	0	0	0.64791	0.06882	0	0.43109	0
80070953	0.001	0	0	0	0	0	0	0	0.05302	0	0	0	0	0	0	0	0	0	0	0	0.10897	0	0	0	0	0	0	0	0.00249	0	0	0.03096	0	0	0.17561	0.00561	0	0	0	0	0	0	0	0	0	0	0	0	0
80070954	0	0	0	0	0	0	0	0	0	0	0	0	0	0	0	0	0	0	0	0	0.0051	0	0	0	0	0	0	0	0.00453	0	0.00528	0.00775	0	0	47.2658	24.1671	0	0	0	0	0	0	0	0	0.00913	0	0	0	0
80070956	0.02289	0	0.00344	0	0	0	0	0	0	0	0	0	0	0	0	0	0	0	0	0	0.00328	0	0	0	0	0	0	0	0.01126	0	5.15513	20.126	0	0.28022	4.55148	9.44014	0	0	0	0	0	0	0.00184	0	0	0	0	0	0
80070958	0	0	0	0	0.00075	0	0	0	0	0	0	0	0.00338	0	0	0	0	0	0	0	0.00412	0.00749	0	0	0	0	0	0	0	0.00172	0	0.00712	0	3.72694	86.7159	0	0	0	0	0.00718	0	0	0	0	0	0	0	0	0
80070962	0	0	0	0	0	0	0	0	0	0	0	0	0	0	0	0	0	0	0	0	0.00469	0	0	0	0	0	0	0	19.1142	0	0	60.4387	0	0.56476	0.11746	0.0057	0	0	0	0	0	0	0	0	0	0	0	0	0
80070976	0	0	0	0	0	0	0	0	0	0	0	0	0	0	0	0	0	0	0	0	0.05073	0	0	0	0	0	0	0	0	0	0	0	0	0	27.4912	0	0	0	0	0	0	0	0	0	0	0	0	0	0
80070994	0	0	0	0	0	0.00501	0	0	0	0	0	0.00153	0	0	0	0	0	0	0	0	0.00424	0	0	0	0	0	0	0	0.00067	0.01819	6.51444	0.0087	0	0	0.9901	0.02891	0	0	0	0	0.01876	0	0	0	0.00295	0	0	0	0
80071011	0	0	0	0	0	0	0	0	0	0	0	0	0	0	0	0	0	0	0	0	0.09807	0	0	0	0	0	0	0	0.00212	0	0	0.05148	0	0	13.469	0.02152	0	0	0	0	0	0	0	0	0	0	0	0	0
80071029	0	0	0	0	0	0	0	0	0	0	0	0	0	0	0	0	0	0	0	0	0.00239	0.00189	0	0	0	0	0	0	0	0	0	31.455	0	0.15918	13.5433	0	0	0	0	0	0	0	0.0037	0	0.00048	0	0	0	0
80071036	0	0	0	0	0	0	0	0	0	0	0	0	0	0	0	0	0	0	0	0	0.06971	0	0	0	0	0	0	0	0.00043	0	0	4.81652	0	0	10.4632	6.51174	0	0	0	0	0	0	0	0	1.3544	0	0	0	0
80071054	0.00069	0	0	0	0	0	0	0	0	0	0	0	0	0	0	0	0	0	0	0.00235	0.00033	0.00209	0	0	0	0	0	0	0.00376	0.02271	0	2.67066	0	0	0.01611	0.41049	0	0	0	0	0.01179	0	0	0	0	0	0	0	0
80071077	0	0	0	0	0	0.00734	0	0	0	0	0	0	0	0	0	0	0	0	0	0	0.00312	0	0	0	0	0	0	0	0	0	0	0	0	0	0	0	0	0	0	0	0.00978	0	0	0	0	0	0	0	0
80071084	0	0	0	0	0	0.00504	0	0	0	0	0	0	0	0	0	0	0	0	0	0	0.00842	0	0	0	0	0	0	0	0	0	0	0	0	0	0	0.14656	0	0	0	0	0	0	0	0	0	0	0	0	0
80071085	0	0	0	0	0	0	0	0	0	0	0	0	0	0	0	0	0	0	0	0	0	0	0	0	0	0	0	0	0	0	0.509	12.5556	0	0	26.4028	0	0	0	0	0	0	0	0	0	0	0	0	0	0
80071086	0	0	0	0	0	0	0	0	0	0	0	0	0	0	0	0	0	0	0	0	0.00684	0.00919	0	0	0	0	0	0	0	0.02917	0	1.42123	0	0	4.26629	0	0	0	0	0	0	0	0	0	0.24376	0.06348	0	0	0.03741
80071110	0	0	0	0	0.0039	0	0	0	0	0	0.00169	0	0	0	0	0	0	0	0	0	0	0	0	0	0.54308	0.04548	0	0	0	0	0	0.00031	0	0	19.4382	11.4169	0	0	0	0	0	0	0	0	1.2629	0	0	0	0
80071112	0	0	0	0	0	0	0	0	0	0	0	0	0	0.00117	0	0	0	0	0	0	0.05121	0	0	0	0	0	0	0	0	0	2.06148	0	0	0	1.82623	1.85676	0	0	0	0	0	0	0	0	0.6187	0	0	0	0
80071113	0	0	0	0	0	0	0	0	0	0	0	0	0	0	0	0	0	0	0	0	0.02193	0	0	0	0	0	0	0	0	0	0	0	0	0	6.65619	0.90763	0	0	0	0	0.02002	0	0	0	0.98907	0	0	0	0
80071153	0.05746	0	0	0	0	0.06235	0	0	0	0	0	0	0	0	0	0	0	0	0.00162	0	0.33765	0	0.00725	0	0	0	0	0	0	1.09586	0	0	0	0	7.19005	8.78766	0	0	0	0	0	0	0.01076	0	0	0	0	0	0
80071154	0	0	0	0	0	0	0	0	0	0	0	0	0	0	0	0	0	0	0	0	0.02799	0	0	0	0	0	0	0	0.00312	0	0.02138	2.76366	0	0	0.6175	0.66017	0	0	0	0	0	0	0	0	0.00433	0	0	0	0
80071156	0	0	0	0	0	0	0	0	0	0	0	0	0	0	0	0	0	0	0	0	0	0	0	0	0	0	0	0	0	0.06207	3.49407	4.39659	0	0	0	0	0	0	0	0	0	0	0	0	0	0	0	0	0
80071157	0.13398	0	0	0	0	0	0	0	0	0	0	0	0	0	0	0	0	0	0	0	0.11993	0.08594	0	0	0	0	0	0	0	0	0	15.1664	0	0.0033	28.2304	0	0	0	0	0	0	0	0.09117	0	0	0	0	0	0
80071160	0.00091	0	0	0	0	0	0	0	0	0	0	0.01656	0	0	0	0	0	0	0	0	0.03384	0	0	0	0	0	0	0	0	0.05739	0.0097	6.12261	0	0	0.12347	0.0165	0	0	0	0	0	0	0	0	0.00087	0	0	0	0
80071164	0	0	0	0	0	0	0	0	0	0	0	0	0	0	0	0	0	0	0	0	0.01163	0.00327	0	0	0	0	0	0	0	0.05257	0.00251	0.04473	0	0	0.06004	0.00619	0	0	0	0	0	0	0	0	0	0	0	0	0
80071165	0.00655	0.00184	0	0	0	0.00704	0	0	0	0	0	0	0	0	0	0	0	0	0	0	0.01002	0	0	0	0	0	0	0	0	0.03711	0	0	0	0	5.30405	0	0	0	0	0	0	0	0	0	0	0	0	0	0.6709
80071169	0	0	0	0	0	0	0	0	0	0	0	0	0	0	0	0	0	0	0	0	0.00052	0	0	0	0	0	0	0	0	0	0.00397	8.82942	0	0	9.40319	0.00615	0	0	0	0	0	0	0	0	0	0	0	0	0
80071172	0	0	0	0	0	0	0	0	0	0	0.0199	0	0	0	0.00119	0	0	0	0	0	0.00398	0	0	0	0	0	0	0	0	0	4.86766	0	0	0	1.60658	0	0	0	0	0	0	0	0	0	0.02793	0	0	0	0
80071173	0	0	0	0	0	0	0	0	0	0	0	0	0	0	0	0	0	0	0	0	0.00161	0	0	0	0	0	0	0	2.1505	0	7.5573	1.98363	0	0	31.1101	0.0278	0	0	0	0	0	0	0	0	0.0016	0	0	0	0
80071174	0	0	0	0	0	0	0	0	0	0	0	0	0	0	0	0	0	0	0	0	0.00616	0.02246	0	0	0	0	0	0	0	0	0	0	0	0	0	0	0	0	0	0.0003	0	0.0506	0.00261	0	0	0	0	0	0
80071175	0	0	0	0	0	0	0	0	0	0	0	0	0	0	0	0	0	0	0	0	0	0	0	0	0	0	0	0	0	4.24093	0.00916	0	0	0	0	0	0	0	0	0	0	0	0	0	0	0	0	0	0
80071177	0	0	0	0	0	0	0	0	0	0	0	0	0	0	0	0	0	0	0	0	0	0.00174	0	0.00224	0	0	0	0	0	0.04039	3.69604	0.02763	0	0	0	0	0	0	0	0	0	0	0	0	0	0	0	0	0
80071180	0.02565	0	0	0	0	0.07036	0	0	0	0	0	0	0	0	0	0.00601	0	0	0	0	0.00049	0	0	0	0	0	0	0	0.00107	0.00117	0.01218	0.10058	0	0	0.13923	0.02244	0	0	0	0	0	0	0	0	0.00418	0	0	0	0
80071181	0	0	0	0	0	0.00697	0	0	0	0	0	0	0	0	0	0	0	0	0	0	0.07209	0	0	0	0	0	0	0	0	1.82079	0.00684	0.04046	0	0	0.0669	0.00328	0	0	0	0	0	0	0	0	0	0	0	0	0
80071184	0	0	0	0	0	0	0	0	0	0	0	0	0	0	0	0	0	0	0	0	0.00029	0	0	0	0	0	0	0	0	0	0.00622	8.94157	0	0	0.76543	2.65097	0	0	0	0	0	0	0	0	0	0	0	0	0
80071186	0	0	0	0	0	0	0	0	0	0	0	0	0	0	0	0	0.00241	0	0	0	0.01028	0.02753	0	0	0	0	0	0	0	0.10996	4.62786	0	0	0	0.95259	0	0	0	0	0	0	0	0	0	0	0	0	0	0
80071187	0	0	0	0	0	0	0	0	0	0	0	0	0	0	0.01154	0	0	0	0	0	0	0	0	0	0	0	0	0	0	0	0	39.3847	0	0.02812	0.0009	0	0	0	0	0	0	0	0	0	9.89703	0	0	0	0
80071190	0	0	0	0	0	0	0	0	0	0	0	0	0	0	0	0	0	0	0	0	0.05028	0	0	0	0	0	0	0	0	0.01899	0	0	0	0	0.00587	0	0	0	0	0	0	0	0	0	0	0	0	0	0
80071191	0	0	0	0	0	0.00051	0	0	0	0	0	0	0	0	0	0	0	0	0	0.00523	0.00827	0.00151	0	0	0	0	0	0	0	0	0	3.41048	0	0	0.29029	3.59073	0	0	0	0	0	0	0	0	0	0	0	0	0
80071195	0	0	0	0	0	0.00845	0	0	0	0	0	0	0	0	0	0	0	0	0	0	0.04082	0.02489	0	0.00239	0	0	0	0	0	0	2.20482	15.7195	0	0	0.0379	0	0	0	0	0	0	0	0	0	0	0	0	0	0
80071196	0	0	0	0	0	0.02053	0	0	0	0	0	0	0	0	0.01052	0	0	0	0	0	0.50884	0.63455	0	0	0.03271	0	0	0	0	0.00039	0	41.4773	0	0	0.0038	0	0	0	0	0	0	0	0	0	0	0	0	0	0
80071197	0	0	0	0	0	0	0	0	0	0	0	0	0	0	0	0	0	0	0	0	0.01159	0.01194	0	0	0	0	0	0	0	0.01922	0	0	0	0	0.00262	0	0	0	0	0	0	0	0	0	0	0	0	0	0
80071210	0	0	0	0	0	0	0	0	0	0	0	0	0	0	0	0	0	0	0	0	0	0	0	0	0	0	0	0	0	0	0.0056	0.00078	0	0	0.84967	1.58136	0	0	0	0	0.0853	0	0	0	0	0	0	0	0
80071213	0	0	0	0	0	0.06003	0	0	0	0	0	0	0	0	0	0	0	0	0	0	0.03082	0.01598	0	0	0	0	0	0	0.00023	0	0.01241	16.8557	0	0	13.2568	0.46796	0	0	0	0	0	0	0.01268	0	0.00386	0	0	0	0
80071221	0	0	0	0	0	0	0	0	0	0	0	0	0	0	0	0	0	0	0	0	0	0	0	0	0	0	0	0	0.00652	0	0	4.44483	0	3.11607	0.00059	0	0	0	0	0	0	0	0	0	0	0	0	0	0
80071223	0	0	0	0	0	0.00071	0	0	0	0	0	0	0	0	0	0	0	0	0	0	0	0	0	0	0	0	0	0	0	0	21.0565	3.23036	0	0.08316	9.2034	11.2101	0	0	0	0	0	0	0.00023	0	5.12312	0	0	0	0
80071225	0	0	0	0	0	0.00029	0	0	0	0	0	0	0	0	0	0	0	0	0	0	0.00874	0	0	0	0	0	0	0	0	0	0.00176	5.77341	0	0	41.4532	0.00683	0	0	0	0	0	0	0	0	0.00062	0	0	0	0
80071226	0.00174	0	0	0	0	0.02106	0	0	0	0	0	0.05373	0	0.0007	0	0	0	0	0	0	0.08348	0	0	0	0	0	0	0	0.01065	0.00348	3.49171	0.96765	0.19528	0	3.76078	8.00814	0	0	0	0	0.02803	0	0.00342	0	0.00188	0	0	0	0
80071247	0	0	0	0	0	0	0	0	0	0	0	0	0	0	0	0	0	0	0	0	0	0	0	0	0	0	0	0	0	0	0.00447	20.4011	0	0	0.67179	1.0954	0	0	0	0	0	0	0	0	0	0	0	0	0.02844
80071249	0	0	0	0	0	0	0	0	0	0	0	0	0	0	0	0	0	0	0	0	0.2497	0.3759	0	0	0	0	0	0	0	0	0.00143	0	0	0	0	0	0	0	0	0	0	0	0	0	0	0	0	0	0
80071250	0	0	0	0	0	0	0	0	0	0	0	0.00557	0	0	0	0	0	0	0	0	0.00287	0	0	0	0	0	0	0	0	0.17704	1.04305	2.38939	0	0	14.3517	6.84257	0	0	0	0	0	0	0	0	5.7809	0	0	0	0
80071251	0	0	0	0	0	0	0	0	0	0	0	0	0	0	0	0.00086	0	0	0	0	0.06569	0.05026	0	0	0	0	0	0	0	0	10.4809	0.02295	0	0	0.17368	0	0	0	0	0	0	0	0	0	0	0	0	0	0
80071253	0	0	0	0	0	0	0	0	0	0	0	0	0	0	0	0	0	0	0	0	0	0	0	0	0	0	0	0	0	0	0	2.487	0	0.03197	15.305	0	0	0	0	0	0	0	0	0	0	0	0	0	0
80071256	0.00192	0	0	0	0	0.00154	0	0	0	0	0	0	0	0	0	0	0	0	0	0	0.01968	0	0	0	0	0	0	0	0	0	0	34.9966	0	0.02448	0.0018	4.58194	0	0	0	0	0	0	0.00105	0	0	0	0	0	0
80071258	0	0	0	0	0	0	0	0	0	0	0	0	0	0	0	0	0	0	0	0	0.0572	0	0	0	0	0	0	0	0	0	6.83252	0.13815	0	0	0.0249	0	0	0	0	0	0	0	0	0	0	0	0	0	0
80071259	0.00336	0	0	0	0	0	0	0	0	0	0	0	0	0	0.00222	0	0	0	0	0	0	0	0	0	0	0	0	0	0	0.03183	3.67195	6.66418	0	0.00146	29.5874	2.47881	0	0	0	0	0	0	0.0013	0	0	0	0	0	0
80071262	0	0	0	0	0	0	0	0	0	0	0	0	0	0	0	0	0	0	0	0	0.12562	0.18116	0	0	0	0	0	0	0	0	0.53982	2.94441	0	0	93.6333	0	0	0	0	0	0	0	0	0	0	0	0	0	0
80071265	0.0234	0	0	0	0	0	0	0	0	0	0	0	0	0	0	0	0	0	0	0	0.01092	0.00391	0	0	0	0	0	0	0	0	0.00758	0.08618	0	0	0	0	0	0	0	0	0	0	0.00413	0	0	0	0	0	0
80071267	0	0	0	0	0	0	0	0	0	0	0	0	0	0	0	0	0	0	0	0	0.00176	0.0067	0	0	0	0	0	0	0	0	0	0.01456	0	0	0.09572	0.0495	0	0	0.01288	0	0	0	0	0	0	0	0	0	0
80071268	0	0	0	0	0	0.00221	0	0	0	0	0	0	0	0	0	0	0	0	0	0	0.07608	0.03801	0	0	0	0	0	0	0	0	0	0.00946	0	0	2.41105	0	0	0	0	0	0	0	0	0	0	0	0	0	0
80071270	0	0	0	0	0	0.07375	0	0	0	0	0	0	0	0	0	0	0	0	0	0	0.03032	0	0	0	0	0	0	0	0	0	0.00419	0.08904	0	0.01245	0.06002	0	0	0	0	0	0	0	0.0125	0	0	0	0	0	0
80071271	0	0	0	0	0	0	0	0	0	0	0	0	0	0	0	0	0	0	0	0	0	0.00175	0	0	0	0	0	0	0	0	0	58.3421	0	1.07093	0.0028	0.00137	0	0	0	0	0	0	0	0	0	0	0	0	0
80071272	0	0	0	0	0	0	0	0	0	0	0	0	0	0	0	0	0	0	0	0	0	0.00898	0	0	0	0	0	0	0	0.00383	0	0.52546	0	0	1.54025	0.36626	0	0	0	0	0	0	0	0	0	0	0	0	0
80071273	0.00843	0	0	0	0	0.01742	0	0	0.03027	0	0.00775	0.02599	0	0	0	0	0	0	0	0	0.00429	0	0	0	0	0	0	0	0	0	1.12509	69.2332	0	0.30696	1.54089	0.00021	0	0	0	0	0	0	0.00126	0	0	0	0	0	0
80071274	0	0	0	0	0	0	0	0	0	0	0	0	0	0	0	0	0	0	0	0	0.00188	0.00115	0	0	0	0	0	0	0	0	3.39767	10.4106	0	6.54293	0	0	0	0	0	0	0	0	0	0	0	0	0	0	0
80071278	0	0	0	0	0	0.00507	0	0	0	0	0	0	0	0	0	0	0	0	0.00443	0	0.12084	0	0	0	0	0	0	0	0	0.21927	0	0	0	0	0	0	0	0	0	0	0	0	0.0005	0	0	0	0	0	0
80071283	0	0	0	0	0	0	0	0	0	0	0	0	0	0	0	0	0	0	0	0	0.06412	0.10315	0	0	0	0	0	0	0	0	0	36.3162	0	0	0	0	0	0	0	0	0	0	0	0	0	0	0	0	0
80071284	0	0	0	0	0	0	0	0	0	0	0	0	0	0	0	0	0	0	0	0	0.02454	0.10736	0	0	0	0	0	0	0	0	0	0	0	0	0	0	0	0.00252	0	0	0	0	0	0	0.71806	0	0	0	0
80071286	0.00678	0.00801	0	0.01471	0	0.0131	0	0	0	0.00532	0	0.01019	0	0	0	0	0	0	0	0	0.24987	0	0	0	0	0	0	0	0	2.38894	0	0	0	0	2.39987	7.60662	0	0	0	0	0	0	0.00271	0	5.27207	0	0	0	0
80071287	0	0	0	0	0	0	0	0	0	0	0	0	0	0	0	0	0	0	0	0	1.1819	1.64433	0	0	0	0	0.01734	0	0	0	0	0	0	0	3.80815	0	0	0.00733	0	0	0	0	0	0	0	0	0	0	0
80071290	0.04523	0	0	0.02842	0	0.00655	0.16616	0	0	0	0	0	0	0.0058	0	0	0	0	0.01892	0.03559	3.13919	0	0	0	0	0	0	0	0	0	0	0	0	0	0	0	0	0	0	0	0	0	0.08276	0	0	0	0	0	0
80071294	0	0	0	0.00505	0	0.04758	0	0.00427	0	0	0	0	0	0	0	0	0	0	0.00553	0	0.06615	0.0793	0	0	0	0	0	0	0	0	4.54366	18.2924	0	0	3.93056	0.00236	0	0	0	0	0	0	0	0	0	0	0	0	0
80071295	0	0	0	0	0	0	0	0	0	0	0	0	0	0	0	0	0	0	0	0	0.40904	0.47184	0	0	0	0	0	0	0	0	2.02554	0	0	0	6.06099	0	0	0	0	0	0	0	0.01183	0	0	0	0	0	0
80071303	0	0	0	0	0	0	0	0	0	0	0	0	0	0	0	0	0	0	0	0.0005	0.03713	0.03474	0	0	0	0	0	0	0	0.28847	0	0	0	0	4.83209	2.8524	0	0	0	0	0	0	0	0.00092	0.64186	0	0	0	0
80071304	0	0	0	0	0	0	0	0	0	0	0	0	0	0	0	0	0	0	0	0	0	0	0	0	0	0	0	0	0	0	0	0.09289	0	0	0	0	0	0	0	0	0	0	0	0	0	0	0	0	0
80071305	0	0	0	0	0	0	0	0	0	0	0	0	0	0	0	0	0	0.0093	0	0	0.00791	0	0	0	0	0	0	0	0	0	0.19936	0.25873	0	0	2.59637	0.47991	0	0	0	0	0.04202	0	0	0	0.88178	0	0	0.09473	0
80071306	0	0	0	0	0	0.0513	0	0	0	0	0	0	0	0	0	0	0	0	0	0	0.00243	0.01081	0	0	0	0	0	0	0	0.0236	0	0	0	0	0	0	0	0	0	0	0	0	0	0	0	0	0	0	0
80071309	0	0	0	0	0	0	0	0	0	0	0	0	0	0	0	0	0	0	0	0	0.00773	0.02722	0	0	0	0	0	0	0	0.33481	0	0	0	0	0	0	0	0	0	0	0	0	0	0	0	0	0	0	0
80071312	0	0	0	0.04157	0	0	0	0	0	0.00352	0	0	0	0	0	0	0	0	0	0	0.00665	0.00264	0	0	0	0	0	0	0	0	1.84161	0	0	0	3.81705	0.34439	0	0	0	0	0	0	0	0	0	0	0	0	0
80071314	0	0	0	0	0	0.02225	0	0	0	0	0	0	0	0	0	0	0	0	0	0	0.01298	0.0057	0	0	0	0	0	0	0	0.02206	0	11.7879	0	0	27.6801	0	0	0	0	0	0	0	0	0	0	0	0	0	0
80071317	0	0	0	0	0	0	0	0	0	0	0	0	0	0	0	0	0	0	0	0	0.02298	0	0	0	0	0	0	0	0	0	0	0.84682	0	0	13.3129	0	0	0	0	0	0	0	0	0	0	0	0	0	0
80071323	0	0	0	0	0	0	0	0	0	0	0	0	0	0	0	0	0	0	0	0	0.0175	0.00214	0	0	0	0	0	0	0	0.22083	0	28.7165	0	0	20.4911	3.7428	0	0	0	0	0	0	0.00277	0	0.85423	0	0	0	0
80071325	0	0	0	0	0	0	0	0	0	0	0	0	0	0	0	0	0	0	0	0	0	0	0	0	0	0	0	0	0	0	0.10278	3.48649	0	0	76.1514	0	0	0	0	0	0	0	0	0	0	0	0	0	0
80071329	0	0	0	0	0	0	0	0	0	0	0	0	0	0	0	0	0	0	0	0	0.00443	0	0	0	0	0	0	0	0	0	22.7974	42.6996	0	0	2.39614	0	0	0	0	0	0	0	0	0	0	0	0	0	0
80071330	0	0	0	0	0	0	0	0	0	0	0	0	0	0	0	0	0	0	0	0	0.01511	0.00959	0	0	0	0	0	0	0	0	0	16.8845	0	0.01122	52.2949	0	0	0	0	0	0	0	0	0	0	0	0	0	0
80071339	0	0	0	0	0	0.00131	0	0	0	0	0	0	0	0	0	0	0	0	0	0	0.00333	0	0	0	0	0	0	0	0	0	0	2.44949	0	0	4.70566	0	0	0	0	0	0	0	0	0	0	0	0	0	0
9001631	0	0	0	0	0	0	0	0	0	0	0	0	0	0	0	0	0	0	0	0	0.00293	0	0	0	0	0	0	0	0.00028	0	0.00492	0	0	0	0.00156	3.8656	0	0	0	0.00078	0	0	0.01994	0	0	0	0	0	0
9001635	0	0	0	0	0	0.03479	0	0	0	0	0.01114	0	0	0	0	0	0	0	0	0	0.00296	0.00574	0	0	0	0	0	0	0	0.04112	0	51.0161	0	0	0.00426	0	0	0	0	0	0	0	0	0	0	0	0	0	0
9001636	0	0	0	0	0	0.01377	0	0	0	0	0	0	0	0	0	0	0	0	0	0	0.00388	0	0	0	0	0	0	0	0.00168	0.0108	0.0036	1.63318	0	0	15.7549	0	0	0	0	0	0	0	0	0	0	0	0	0	0
9001639	0.00343	0	0	0	0	0	0	0	0	0	0	0	0	0	0	0	0	0	0	0	0	0	0	0	0	0	0	0	0	0	2.70134	0.16978	0.00664	0	4.17395	3.78061	0	0	0	0	0	0	0	0	0	0	0	0	0
9001651	0	0	0	0	0	0	0	0	0	0	0	0	0	0	0	0	0	0	0	0	0	0	0	0	0	0	0	0	0	0.73549	0	0.02645	0	1.87053	0.01918	0	0	0	0	0	0	0	0	0	0	0	0	0	0
9001656	0	0	0	0	0	0	0	0	0	0	0	0	0	0	0	0	0	0	0	0	0.00075	0	0	0	0	0	0	0	0	0	0.18185	0.12162	0.00166	0	2.17646	2.7835	0	0	0	0	0	0	0	0	0.6939	0	0	0	0
9001657	0	0	0	0	0	0	0	0	0	0	0	0	0	0	0	0	0	0	0	0	0.0121	0	0	0	0	0	0	0	0	0	0	1.41204	0	0	3.29139	0.42133	0	0	0	0	0	0	0	0	0	0	0	0	0
9001659	0	0	0	0	0	0	0	0	0	0	0	0	0	0	0	0	0	0	0	0	0	0	0	0	0	0	0	0	0	0	0	8.20038	0	0	5.2342	0.1863	0	0	0	0	0	0	0	0	1.73875	0	0	0	0
9001671	0.00363	0	0	0	0	0	0	0	0	0	0	0	0	0	0	0	0	0	0	0	0.00522	0	0	0	0	0	0	0	0	0	0	13.2016	0	0	0.00213	0	0	0	0	0	0	0	0	0	0	0	0	0	0
9001678	0	0	0	0	0	0	0	0	0	0	0	0	0	0	0	0	0	0	0	0	0	0	0	0	0	0	0	0	0	0	0	0.09952	0	0	0.34274	0.16871	0	0	0	0	0	0	0	0	0.08029	0.05732	0	0	0
9001679	0.00103	0	0	0	0	0.00607	0	0	0	0	0	0	0	0	0	0	0	0	0	0	0.00369	0.00431	0	0	0	0	0	0	0	0	0	0.01724	0	0.35949	23.8985	6.03252	0	0	0	0	0	0	0	0	0	0	0	0	0
9001681	0	0	0	0	0	0	0	0	0	0	0	0	0	0	0	0	0	0	0	0	0	0	0	0	0	0	0	0	0	0	0	16.9217	0	0	0.0283	0	0	0	0	0	0	0	0	0	0	0	0	0	0
9001684	0	0	0	0	0	0	0	0	0	0	0	0	0	0	0	0	0	0	0	0	0	0	0	0	0	0	0	0	0	0	0	8.41238	0	0	30.9779	0	0	0	0	0	0	0	0	0	0	0	0	0	0
9001686	0	0	0	0	0	0	0	0	0	0	0	0	0	0	0	0	0	0	0	0	0	0	0	0	0	0	0	0	0	0	1.28458	0.01335	0	0	0.53685	0.19686	0	0	0	0	0	0	0	0	0.32979	0	0	0	0
9001688	0	0	0	0	0	0	0	0	0	0	0	0	0	0	0	0	0	0	0	0	0.00302	0	0	0	0	0	0	0	0	0	5.2347	5.03454	0.00292	0	0.94383	0.60315	0	0	0	0	0	0	0	0	0.15184	0	0	0	0
9001689	0	0	0	0	0	0	0	0	0	0	0	0	0	0	0	0	0	0	0	0	0	0	0	0	0	0	0	0	0	0.01563	0	0.02452	0	0	5.32208	0	0	0	0	0	0	0	0	0	0	0	0	0	0
9001690	0	0	0	0	0	0	0	0	0	0	0	0	0	0	0	0	0	0	0	0	0	0	0	0	0	0	0	0	0	0	0.37641	0.01507	0	0.07104	0.21351	1.53311	0	0	0	0	0	0	0	0	0	0	0	0	0
9001693	0	0	0	0	0	0	0	0	0	0	0	0	0	0	0	0	0	0	0	0	0	0	0	0	0	0	0	0	0	0	1.82784	0.56459	0	0	0.22369	1.42084	0	0	0	0	0	0	0	0	0	0	0	0	0
9001697	0	0	0	0	0	0	0	0	0	0	0	0	0	0	0	0	0	0	0	0	0.00553	0	0	0	0	0	0	0	0	0.08299	8.74219	0.96178	0	0	1.60749	2.70078	0	0	0	0	0	0	0	0	2.45551	0	0	0	0
9001702	0	0	0	0	0	0	0	0	0	0	0	0	0	0	0	0	0	0	0	0	0	0	0	0	0	0	0	0	0.00047	0	0.25928	0.08619	0	0	0.27524	0.54371	0	0	0	0	0	0	0	0	0	0	0	0	0
9001704	0	0	0	0	0	0	0	0	0	0	0	0	0	0	0	0	0	0	0	0	0	0	0	0	0	0	0	0	0	0	0	0.0923	0	0	0.01348	0	0	0	0	0	0	0	0	0	0	0	0	0	0
9001716	0	0	0	0	0	0	0	0	0	0	0	0	0	0	0	0	0	0	0	0	0	0	0	0	0	0	0	0	0	0	0	0.10125	0	0	17.8503	0	0	0	0	0	0	0	0	0	0	0	0	0	0
9001718	0	0	0	0	0	0	0	0	0	0	0	0	0	0	0	0	0	0	0	0	0	0	0	0	0	0	0	0	0	0	0	0.02065	0	0	13.7626	4.48094	0	0	0	0	0	0	0	0	0	0	0	0	0
9001720	0	0	0	0	0	0	0	0	0	0	0	0	0	0	0	0	0	0	0	0	0	0	0	0	0	0	0	0	0	0	0	19.0821	0	0	1.31944	5.50596	0	0	0	0	0	0	0	0	1.3767	0	0	0.69214	0
9001721	0	0	0	0	0	0	0	0	0	0	0	0	0	0	0	0	0	0	0	0	0	0	0	0	0	0	0	0	1.21624	0	0.09705	0.21913	0	0	1.42746	0	0	0	0	0	0	0	0	0	0.28274	0	0.19744	0	0
9001722	0	0	0	0	0	0	0	0	0	0	0	0	0	0	0	0	0	0	0	0	0	0	0	0	0	0	0	0	0	0	0	0	0	0.02552	0.03555	0	0	0	0	0	0	0	0.00161	0	0	0	0	0	0
9001723	0	0	0	0	0	0.0028	0	0	0	0	0	0	0	0	0	0	0	0	0	0	0	0	0	0	0	0	0	0	0	0	0	0	0	0	0.02257	11.2431	2.41793	0	0	0	0	0	0	0	0	0	0	0	0
9001724	0	0	0	0	0	0	0	0	0	0	0	0	0	0	0	0	0	0	0	0	0	0	0	0	0	0	0	0	0	0	0	0.07528	0	0	0.23866	0.78649	0	0	0	0	0	0	0	0	0	0	0	0	0
9001730	0	0	0	0	0	0	0	0	0	0	0	0	0	0	0	0	0	0	0	0	0.00291	0.0043	0	0	0	0	0	0	0	0	2.98668	10.0339	0	0	5.88684	0.10002	0	0	0	0	0	0	0	0	0	0	0	0	0
9001739	0	0	0	0	0	0	0	0	0	0	0	0	0	0	0	0	0	0	0	0	0	0	0	0	0	0	0	0	0	0	0	0.11122	0	0	0	0	0	0	0	0	0	0	0	0	0	0	0	0	0
9001746	0	0	0	0	0	0	0	0	0	0	0	0	0	0	0	0	0	0	0	0	0	0	0	0	0	0	0	0	0	0	0	2.12095	0	0	67.8087	0	0	0	0	0	0	0	0	0	0	0	0	0	0
9001747	0.00177	0	0	0	0	0	0	0	0	0	0	0	0	0	0	0	0	0	0	0	0.02551	0	0	0	0	0	0	0	0	1.24403	3.50812	1.62945	0	0	11.1731	10.0172	0	0	0	0	0	0	0	0	0	0	0	0	0
[truncated: 429 more columns]
