# Supplementary material for: Intestinal Bacteroides sp. Imbalance Associated With the Occurrence of Childhood Undernutrition in China
Source: Front Microbiol. 2019 Nov 29;10:2635. doi: 10.3389/fmicb.2019.02635 (PMC6895006; doi:10.3389/fmicb.2019.02635)
Supplement: FILE S4 — Distribution of GM in all subjects at the species level. [file Table_4.XLSX]

## Sheet: Sheet1
	F	P-value
Gender	0.9575	0.481
Age	8.0992	0.001
Height	1.7852	0.031
Weight	0.8923	0.586
Delivery	0.799	0.695
Feeding	1.3147	0.116
WeightToAge(Zscore)	1.8526	0.024
