# Supplementary material for: Intestinal Bacteroides sp. Imbalance Associated With the Occurrence of Childhood Undernutrition in China
Source: Front Microbiol. 2019 Nov 29;10:2635. doi: 10.3389/fmicb.2019.02635 (PMC6895006; doi:10.3389/fmicb.2019.02635)
Supplement: FILE S5 — PERMANOVA ranking associations between GM and physical indicators. [file Table_5.XLSX]

## Sheet: 72.mean.sd.wilcox
Species	UN group(mean)	UN group (SD)	HC group (mean)	HC group (sd)	P-value	FDR
Bacteroides_ovatus	0.315717	1.13553	0.897105	2.61371	9.48e-07	6.83e-05
Bacteroides_dorei	1.41503	5.5067	4.00744	10.3241	2.24e-05	0.0005376
Bacteroides_uniformis	1.69779	4.95748	2.7053	4.36712	1.98e-05	0.0005376
Prevotella_copri	1.79248	7.88748	1.62917	10.5501	0.000135184	0.00243331
Bacteroides_plebeius	0.825999	4.8474	1.06778	4.09409	0.000297423	0.00356908
Parabacteroides_distasonis	0.550722	2.11572	1.02033	3.06373	0.000273977	0.00356908
Bacteroides_stercoris	0.993779	3.87162	1.35012	4.76509	0.000521411	0.00375416
Faecalibacterium_prausnitzii	3.16617	5.97004	5.96635	8.43191	0.000497194	0.00375416
Parabacteroides_unclassified	1.26827	5.87075	2.66445	5.61735	0.000383979	0.00375416
Roseburia_inulinivorans	0.307656	1.78599	0.447413	1.3068	0.000509109	0.00375416
Bacteroides_caccae	0.149701	0.502135	0.707787	1.82586	0.000730563	0.00406738
Bacteroides_thetaiotaomicron	2.36403	8.7834	3.42737	7.16612	0.000734389	0.00406738
Bifidobacterium_pseudocatenulatum	0.766975	1.97641	2.39952	4.49339	0.000715972	0.00406738
Bacteroides_xylanisolvens	0.169585	0.63664	0.384103	1.00365	0.00126507	0.00650605
Rothia_mucilaginosa	0.0710757	0.186305	0.0201735	0.0578497	0.00153124	0.00734995
Lachnospiraceae_bacterium_5_1_63FAA	0.0507756	0.153126	0.122816	0.223996	0.00264622	0.011908
Bacteroides_fragilis	4.80439	11.761	7.42111	12.784	0.00300718	0.0127363
Eubacterium_rectale	0.0353039	0.16247	0.509759	2.71177	0.00373665	0.0149466
Anaerostipes_hadrus	0.056152	0.234514	0.0724296	0.245279	0.00857128	0.0324806
Bifidobacterium_longum	5.54789	10.4335	9.85224	17.561	0.0298313	0.0976296
Lachnospiraceae_bacterium_2_1_58FAA	0.717308	2.27378	0.692905	1.87362	0.0287224	0.0976296
Ruminococcus_bromii	0.166119	0.556433	0.4101	1.1404	0.0277547	0.0976296
Bacteroides_vulgatus	5.43371	10.3941	5.34945	10.8513	0.0350156	0.107775
Veillonella_unclassified	1.29839	3.79667	2.36904	4.56822	0.0359248	0.107775
Megasphaera_micronuciformis	0.0272017	0.144737	0.158378	0.644753	0.041171	0.118573
Granulicatella_unclassified	0.00781685	0.0182528	0.00996882	0.0164147	0.0461618	0.127833
Eubacterium_eligens	0.337092	1.09619	0.555685	1.75436	0.0505639	0.134837
Clostridium_bartlettii	0.0934437	0.23829	0.108836	0.182101	0.0625805	0.160921
Eggerthella_unclassified	0.140823	0.267958	0.173693	0.234392	0.0698068	0.167536
Haemophilus_parainfluenzae	0.305255	0.575105	0.540686	1.16116	0.0694489	0.167536
Clostridium_bolteae	0.442173	0.926994	0.324191	0.386217	0.0739994	0.169295
Clostridium_difficile	0.230029	0.496376	0.0394702	0.123956	0.0775936	0.169295
Parabacteroides_merdae	0.198253	0.662465	0.600705	1.98139	0.0760162	0.169295
Ruminococcus_gnavus	4.82257	7.55866	6.81901	10.4395	0.081292	0.172148
Klebsiella_pneumoniae	5.56686	16.9337	0.998722	3.24698	0.0881823	0.181404
Enterococcus_avium	0.15512	0.402745	0.0682749	0.222561	0.111028	0.222057
Collinsella_aerofaciens	0.456959	1.68764	0.514262	1.53329	0.121152	0.235755
Clostridium_asparagiforme	0.089298	0.348704	0.0496216	0.126768	0.141709	0.255076
Clostridium_symbiosum	0.466166	1.20603	0.289634	0.701752	0.140735	0.255076
Subdoligranulum_unclassified	0.964414	3.60041	1.19494	3.29907	0.135674	0.255076
Alistipes_putredinis	0.658209	2.11985	0.83188	2.50545	0.170943	0.300193
Escherichia_unclassified	1.07086	2.54883	1.23276	2.39044	0.206378	0.353791
Clostridium_citroniae	0.0222972	0.0633523	0.0252796	0.0757329	0.233779	0.374046
Escherichia_coli	10.605	17.9452	4.88086	8.45408	0.226809	0.374046
Veillonella_atypica	0.129785	0.262917	0.419735	1.77987	0.23237	0.374046
Bilophila_unclassified	0.127985	0.2513	0.243708	0.515089	0.251103	0.393031
Ruminococcus_obeum	0.0328656	0.1025	0.0464647	0.141521	0.264535	0.396802
Veillonella_dispar	0.274683	1.36244	0.097781	0.257865	0.263625	0.396802
Anaerotruncus_colihominis	0.104474	0.514493	0.0984945	0.246523	0.316333	0.464816
Veillonella_parvula	2.63699	6.34174	1.40885	2.68742	0.326605	0.470311
Ruminococcus_torques	1.22753	4.19839	0.932278	2.07897	0.335869	0.474168
Erysipelotrichaceae_bacterium_2_2_44A	0.0196365	0.0608016	0.0254414	0.130885	0.366572	0.507561
Coprobacillus_unclassified	1.36647	4.44797	0.780508	1.15432	0.385998	0.520021
Flavonifractor_plautii	0.177999	0.418888	0.169846	0.353806	0.390016	0.520021
Streptococcus_parasanguinis	0.662131	2.66862	0.149122	0.256393	0.441572	0.578058
Streptococcus_thermophilus	0.0327078	0.0746753	0.0179416	0.0567572	0.450675	0.57944
Clostridium_ramosum	0.605015	2.22791	0.254107	0.881801	0.493394	0.619423
Streptococcus_sanguinis	0.00338982	0.00932442	0.00492745	0.0138048	0.49898	0.619423
Clostridium_clostridioforme	0.737615	3.89703	0.0488612	0.151856	0.520878	0.635648
Clostridium_nexile	0.975489	2.46381	0.890966	2.32252	0.554945	0.665934
Clostridiales_bacterium_1_7_47FAA	0.121132	0.293328	0.0627798	0.182703	0.633883	0.74819
Erysipelotrichaceae_bacterium_6_1_45	0.0293369	0.161364	0.0455669	0.175524	0.657637	0.763708
Bifidobacterium_breve	8.92937	16.2524	5.33095	10.8552	0.715737	0.817985
Streptococcus_salivarius	1.07482	2.92952	0.205453	0.579358	0.741115	0.833754
Streptococcus_mitis_oralis_pneumoniae	0.100337	0.436954	0.043751	0.0716569	0.774252	0.857633
Gemella_unclassified	0.00104167	0.00230486	0.00161608	0.00404609	0.82906	0.904429
Streptococcus_peroris	0.0128141	0.0463482	0.0118788	0.0287018	0.863467	0.927905
Enterobacter_cloacae	0.29694	1.6354	0.184519	0.690669	0.884779	0.936825
Bifidobacterium_bifidum	1.43423	3.72013	1.33932	3.47077	0.924763	0.96497
Clostridium_hathewayi	1.81357	4.57774	0.653914	2.32984	0.940719	0.967597
Lachnospiraceae_bacterium_7_1_58FAA	0.0504228	0.14615	0.0224384	0.0555191	0.958159	0.971654
Eggerthella_lenta	0.0274328	0.0971063	0.0312794	0.0883505	0.976266	0.976266
