# Supplementary material for: Intestinal Bacteroides sp. Imbalance Associated With the Occurrence of Childhood Undernutrition in China
Source: Front Microbiol. 2019 Nov 29;10:2635. doi: 10.3389/fmicb.2019.02635 (PMC6895006; doi:10.3389/fmicb.2019.02635)
Supplement: FILE S6 — Age-discriminatory species and their associations with age. [file Table_6.XLSX]

## Sheet: Gene.wilcox
Gene	HC group (Mean)	HC group (SD)	UN group (Mean)	UN group (SD)	P-value	FDR
V1.CD4-0-PN_GL0106002	0.00365957	0.0025443	1.4875e-05	0.000556733	1.29949e-07	0.00679583
V1.UC47-0_GL0041878	5.895e-06	0.000917743	0	0.000500884	1.88746e-07	0.00679583
250twins_35990_GL0249335	7.205e-06	0.000411321	0	4.97778e-07	7.60747e-07	0.00969897
457387.HMPREF0127_02063	6.155e-06	7.01929e-05	0	1.26887e-05	1.13815e-07	0.00679583
667015.Bacsa_2534	1.097e-05	0.000331274	3.7275e-06	0.000135905	1.39569e-07	0.00679583
765094712-stool1_revised_scaffold2670_1_gene52052	0.000532325	0.000480718	0	3.18847e-05	4.57664e-07	0.00969897
MH0001_GL0000137	9.115e-06	0.000298616	0	0.000305884	3.49192e-07	0.00835748
MH0002_GL0039475	0.000353862	0.00058779	5.62e-06	9.90206e-05	6.90301e-07	0.00969897
MH0003_GL0078410	0.000852063	0.000596518	0	5.9911e-05	5.72805e-07	0.00969897
MH0004_GL0012374	3.355e-06	0.000263309	0	0.000106272	1.96224e-07	0.00679583
MH0009_GL0040548	7.495e-06	0.000362016	0	0.000249941	7.18363e-07	0.00969897
MH0049_GL0037258	6.695e-06	0.000276556	0	0.000262925	2.44709e-07	0.00679583
MH0106_GL0020267	6.45e-06	0.000281153	0	0.000109257	2.48451e-07	0.00679583
MH0119_GL0049332	7.8145e-05	0.000773796	4.255e-06	9.22279e-05	6.72134e-07	0.00969897
MH0229_GL0137750	0.000123383	0.000669582	0	0.000145278	5.19231e-07	0.00969897
SZEY-66A_GL0068723	0.0016434	0.00251542	3.405e-05	0.000548246	8.10485e-07	0.00969897
