# Supplementary material for: Intestinal Bacteroides sp. Imbalance Associated With the Occurrence of Childhood Undernutrition in China
Source: Front Microbiol. 2019 Nov 29;10:2635. doi: 10.3389/fmicb.2019.02635 (PMC6895006; doi:10.3389/fmicb.2019.02635)
Supplement: FILE S7 — Comparison of species abundances between the UN and HC groups. [file Table_7.XLSX]

## Sheet: Sample.info
Stage	Sample	Gender	Age (month)	Height (cm)	Weight (kg)	Nation	Delivery Pattern	Feeding Pattern	WeightToAge(Z-score)	Group	SCFAs	WhiteCell (x109/L)	hemoglobin (g/L)	lymphocyte (x109/L)	TP (g/L)	albumin (g/L)	Vitamin D (ng/ml)	Ca (mol/L)	Fe (mol/L)	Zn (mol/L)	Infection information
Stage I	80070958	Male	7	65	7	Han	Vaginally	Breast	-1.56	HC group	Y	ND	ND	ND	ND	ND	ND	ND	ND	ND	ND
Stage I	9001686	Female	34	88	12	Han	Cesarean	Mixed	-0.93	HC group	N	ND	ND	ND	ND	ND	ND	ND	ND	ND	ND
Stage I	9001704	Male	20	83	10.3	Han	Cesarean	Breast	-0.87	HC group	N	ND	ND	ND	ND	ND	ND	ND	ND	ND	ND
Stage I	9001720	Female	14	76	8.5	Han	Vaginally	Mixed	-0.82	HC group	N	ND	ND	ND	ND	ND	ND	ND	ND	ND	ND
Stage I	80070956	Male	23	100	11	Han	Cesarean	Breast	-0.73	HC group	Y	ND	ND	ND	ND	ND	ND	ND	ND	ND	ND
Stage I	9001702	Female	35	90	12.5	Han	Cesarean	Breast	-0.71	HC group	N	ND	ND	ND	ND	ND	ND	ND	ND	ND	ND
Stage I	80071223	Female	15	75	9	Han	Cesarean	Breast	-0.54	HC group	Y	ND	ND	ND	ND	ND	ND	ND	ND	ND	ND
Stage I	9001679	Female	12	78	8.4	Han	Vaginally	Breast	-0.52	HC group	N	ND	ND	ND	ND	ND	ND	ND	ND	ND	ND
Stage I	80070976	Female	36	96	13	Han	Cesarean	Mixed	-0.5	HC group	Y	ND	ND	ND	ND	ND	ND	ND	ND	ND	ND
Stage I	80070678	Female	30	85	12	Han	Vaginally	Breast	-0.47	HC group	Y	ND	ND	ND	ND	ND	ND	ND	ND	ND	ND
Stage I	80070994	Male	32	95	13	Han	Cesarean	Formula	-0.42	HC group	Y	ND	ND	ND	ND	ND	ND	ND	ND	ND	ND
Stage I	9001688	Male	16	85	10.1	ND	ND	ND	-0.38	HC group	N	ND	ND	ND	ND	ND	ND	ND	ND	ND	ND
Stage I	9001716	Male	7	68	8	ND	Vaginally	Mixed	-0.35	HC group	N	ND	ND	ND	ND	ND	ND	ND	ND	ND	ND
Stage I	9001723	Female	12	70	8.6	Han	Vaginally	Formula	-0.33	HC group	N	ND	ND	ND	ND	ND	ND	ND	ND	ND	ND
Stage I	9001657	Male	21	81	11.21	Han	Cesarean	Mixed	-0.27	HC group	N	ND	ND	ND	ND	ND	ND	ND	ND	ND	ND
Stage I	9001693	Male	19	81.5	10.9	ND	ND	ND	-0.21	HC group	N	ND	ND	ND	ND	ND	ND	ND	ND	ND	ND
Stage I	9001671	Male	19	86	11	Han	Cesarean	Mixed	-0.12	HC group	N	ND	ND	ND	ND	ND	ND	ND	ND	ND	ND
Stage I	80070928	Male	24	80	12	Han	Vaginally	Mixed	-0.11	HC group	Y	ND	ND	ND	ND	ND	ND	ND	ND	ND	ND
Stage I	80070811	Male	35	93	14	ND	Vaginally	Mixed	-0.1	HC group	Y	ND	ND	ND	ND	ND	ND	ND	ND	ND	ND
Stage I	9001718	Female	13	78	9.1	ND	ND	ND	-0.07	HC group	N	ND	ND	ND	ND	ND	ND	ND	ND	ND	ND
Stage I	9001636	Male	7	67.3	8.3	Han	Vaginally	ND	-0.01	HC group	N	ND	ND	ND	ND	ND	ND	ND	ND	ND	ND
Stage I	9001684	Male	18	80	11	Han	Vaginally	Mixed	0.04	HC group	N	ND	ND	ND	ND	ND	ND	ND	ND	ND	ND
Stage I	9001639	Female	36	98	14	Han	Vaginally	Mixed	0.08	HC group	N	ND	ND	ND	ND	ND	ND	ND	ND	ND	ND
Stage I	80071054	Female	16	80	10	Han	Cesarean	Mixed	0.14	HC group	Y	ND	ND	ND	ND	ND	ND	ND	ND	ND	ND
Stage I	80071110	Female	1	53	4.3	Han	Vaginally	Breast	0.16	HC group	Y	ND	ND	ND	ND	ND	ND	ND	ND	ND	ND
Stage I	9001659	Female	34	89	13.8	Han	Cesarean	Mixed	0.18	HC group	N	ND	ND	ND	ND	ND	ND	ND	ND	ND	ND
Stage I	80071213	Male	12	74	10	Han	Cesarean	Breast	0.32	HC group	Y	ND	ND	ND	ND	ND	ND	ND	ND	ND	ND
Stage I	80071225	Female	24	90	12	Han	Vaginally	Mixed	0.35	HC group	Y	ND	ND	ND	ND	ND	ND	ND	ND	ND	ND
Stage I	80070681	Female	7	71	8	Han	Vaginally	Breast	0.36	HC group	Y	ND	ND	ND	ND	ND	ND	ND	ND	ND	ND
Stage I	9001681	Female	19	85.5	11	ND	ND	ND	0.41	HC group	N	ND	ND	ND	ND	ND	ND	ND	ND	ND	ND
Stage I	9001730	Female	12	78	9.43	ND	ND	ND	0.42	HC group	N	ND	ND	ND	ND	ND	ND	ND	ND	ND	ND
Stage I	9001746	Male	20	85	12	Han	Vaginally	Mixed	0.49	HC group	N	ND	ND	ND	ND	ND	ND	ND	ND	ND	ND
Stage I	9001739	Male	22	87	12.5	ND	Vaginally	Mixed	0.53	HC group	N	ND	ND	ND	ND	ND	ND	ND	ND	ND	ND
Stage I	80071029	Male	5	70	8	Han	Vaginally	Breast	0.56	HC group	Y	ND	ND	ND	ND	ND	ND	ND	ND	ND	ND
Stage I	9001722	Female	5	67	7.41	ND	ND	ND	0.57	HC group	N	ND	ND	ND	ND	ND	ND	ND	ND	ND	ND
Stage I	80071226	Male	15	79	11	Han	Cesarean	Breast	0.58	HC group	Y	ND	ND	ND	ND	ND	ND	ND	ND	ND	ND
Stage I	9001697	Male	33	98	15	ND	Vaginally	Breast	0.67	HC group	N	ND	ND	ND	ND	ND	ND	ND	ND	ND	ND
Stage I	80071221	Male	7	74	9	Han	Vaginally	Breast	0.74	HC group	Y	ND	ND	ND	ND	ND	ND	ND	ND	ND	ND
Stage I	80071112	Male	19	90	12	ND	Vaginally	Breast	0.82	HC group	Y	ND	ND	ND	ND	ND	ND	ND	ND	ND	ND
Stage I	9001721	Female	34	95	15	Han	Cesarean	Mixed	0.82	HC group	N	ND	ND	ND	ND	ND	ND	ND	ND	ND	ND
Stage I	9001690	Male	22	90	13	Han	Cesarean	Breast	0.88	HC group	N	ND	ND	ND	ND	ND	ND	ND	ND	ND	ND
Stage I	80070867	Female	32	93	15	Han	Cesarean	Mixed	1.04	HC group	Y	ND	ND	ND	ND	ND	ND	ND	ND	ND	ND
Stage I	80070837	Male	5	60	8.5	Han	Vaginally	Breast	1.11	HC group	Y	ND	ND	ND	ND	ND	ND	ND	ND	ND	ND
Stage I	80071011	Male	14	81	11.5	Han	Cesarean	Breast	1.18	HC group	Y	ND	ND	ND	ND	ND	ND	ND	ND	ND	ND
Stage I	80070962	Female	16	80	11.5	Han	Vaginally	Breast	1.25	HC group	Y	ND	ND	ND	ND	ND	ND	ND	ND	ND	ND
Stage I	9001656	Female	18	84	12	Han	Cesarean	Breast	1.26	HC group	N	ND	ND	ND	ND	ND	ND	ND	ND	ND	ND
Stage I	9001651	Female	16	84	11.6	Han	Vaginally	Mixed	1.33	HC group	N	ND	ND	ND	ND	ND	ND	ND	ND	ND	ND
Stage I	80070953	Female	10	74	10.5	ND	Vaginally	Mixed	1.71	HC group	Y	ND	ND	ND	ND	ND	ND	ND	ND	ND	ND
Stage I	80070869	Male	26	95	15	Han	Cesarean	Breast	1.8	HC group	Y	ND	ND	ND	ND	ND	ND	ND	ND	ND	ND
Stage I	80070954	Male	19	88	13.5	Han	Cesarean	Breast	1.88	HC group	Y	ND	ND	ND	ND	ND	ND	ND	ND	ND	ND
Stage I	80071164	Female	12	76	16	Han	Cesarean	Formula	4.83	HC group	Y	16.12	119	6.69	63.1	39.3	57.4	2.58	ND	ND	ND
Stage I	80071304	Male	10	50	3	Han	Vaginally	Mixed	-7.49	UN group	Y	9.76	141	5.29	78.8	45	62.04	2.74	ND	ND	ND
Stage I	80071175	Male	3	50	2.55	Han	Vaginally	Breast	-5.6	UN group	Y	11.99	110	7	67.3	44.1	7.9	2.45	ND	ND	Bronchitis
Stage I	80071181	Female	14	69	5	Han	Vaginally	Mixed	-4.77	UN group	Y	10.67	128	5.14	60.9	39.2	57.21	2.48	13.4	12.2	ND
Stage I	80071323	Male	16	70	6	Han	Cesarean	Mixed	-4.76	UN group	Y	19.83	115	14.24	58.5	40.8	47.99	2.37	6.8	14.8	ND
Stage I	80071177	Female	3	57	3.5	Han	Vaginally	Formula	-4.63	UN group	Y	11.74	112	4.34	44.9	28.5	ND	ND	ND	ND	ND
Stage I	80071267	Male	12	86.5	8.5	Han	Cesarean	Breast	-4.46	UN group	Y	9.23	116	6.45	62.8	40.8	48.5	2.06	11.1	14.4	ND
Stage I	80071256	Female	18	71	6.2	Han	Vaginally	Breast	-4.06	UN group	Y	13.05	133	2.81	46.9	31.2	ND	ND	ND	ND	ND
Stage I	80071287	Female	2	51	3.36	Han	Vaginally	Breast	-3.91	UN group	Y	4.37	100	2.59	ND	ND	ND	ND	ND	ND	ND
Stage I	80071250	Male	14	65	6.5	Han	Vaginally	Breast	-3.85	UN group	Y	8.15	125	4.14	65.4	43.3	52.73	2.46	7.8	11.7	ND
Stage I	80071259	Male	7	66	5.1	Han	Vaginally	ND	-3.65	UN group	Y	19.94	108	12.37	61.9	42.6	ND	2.48	ND	ND	Bronchitis
Stage I	80071153	Male	16	73	7	Han	Vaginally	Breast	-3.58	UN group	Y	5.16	116	2.97	57.9	36.4	41.9	2.2	4	8.3	ND
Stage I	80071306	Male	5	59	5	Han	Vaginally	Breast	-3.49	UN group	Y	12.97	110	7.59	ND	ND	ND	ND	ND	ND	ND
Stage I	80071197	Female	7	64.5	5	Han	Vaginally	Breast	-3.36	UN group	Y	12.79	128	4.5	60.5	41.5	ND	2.48	ND	ND	ND
Stage I	80071295	Male	5	61	4.5	Han	Cesarean	ND	-3.18	UN group	Y	4.4	124	1.97	65.1	41.2	ND	2.44	ND	ND	ND
Stage I	80071274	Male	8	67.5	6.2	Han	Cesarean	Mixed	-3.08	UN group	Y	ND	ND	ND	ND	ND	62.72	2.48	9.8	16	Pneumonia
Stage I	80071160	Male	15	69	7.3	Han	Vaginally	Breast	-3.03	UN group	Y	40.82	107	10.42	59.5	40.1	50.4	2.46	25.9	15.5	ND
Stage I	80071272	Male	31	85	9.5	Han	Vaginally	Mixed	-2.96	UN group	Y	3.82	89	2.66	51.6	29.8	32.3	2.22	ND	ND	ND
Stage I	80071294	Female	12	69	6.3	Han	Vaginally	Breast	-2.95	UN group	Y	16.49	114	4.67	68.7	46.1	ND	2.53	12.7	14.6	Pneumonia
Stage I	80071172	Female	5	63	4.7	Han	Vaginally	Breast	-2.94	UN group	Y	11.43	99	9.02	69.2	39.6	ND	ND	ND	ND	Bronchitis
Stage I	80071317	Male	35	88	10	Han	Vaginally	Formula	-2.92	UN group	Y	9.06	115	3.05	ND	ND	ND	ND	ND	ND	ND
Stage I	80071258	Female	3	58	4	Han	Cesarean	ND	-2.88	UN group	Y	9.97	116	3.99	ND	ND	ND	ND	ND	ND	Pneumonia
Stage I	80071191	Female	12	83	8	Han	Vaginally	ND	-2.84	UN group	Y	10.3	140	3.52	67.1	41.6	ND	2.42	8.6	16.2	Bronchitis
Stage I	80071268	Female	19	73	7.5	Han	Vaginally	Breast	-2.84	UN group	Y	5.8	108	3.25	68.1	35.8	ND	ND	ND	ND	ND
Stage I	80071270	Female	5	65	5.1	Han	Cesarean	Mixed	-2.83	UN group	Y	11.93	107	5.61	61.4	40.3	ND	2.38	ND	ND	Bronchitis
Stage I	80071271	Female	7	62	6	Han	Cesarean	Breast	-2.76	UN group	Y	10.24	116	6.97	65.1	42	21.9	2.66	11.1	13.7	Bronchitis
Stage I	80071283	Male	8	67	6.3	Han	Vaginally	Breast	-2.73	UN group	Y	6.25	144	3.57	61.8	43.4	ND	2.49	ND	ND	ND
Stage I	80071305	Female	24	87	10	Han	Vaginally	Breast	-2.69	UN group	Y	13.06	113	2.29	ND	ND	ND	2.47	13.6	14.6	Bronchitis
Stage I	80071190	Male	28	85	9.5	Han	Vaginally	Breast	-2.67	UN group	Y	9.83	119	2.82	ND	ND	42.2	2.37	7.4	17.7	ND
Stage I	80071186	Male	9	69	6.6	Han	Cesarean	Breast	-2.64	UN group	Y	10.23	129	5.96	60.8	41.4	ND	2.48	ND	ND	ND
Stage I	80071113	Female	32	81	9.5	Han	Cesarean	Breast	-2.61	UN group	Y	6.07	112	3.59	ND	ND	ND	ND	ND	ND	ND
Stage I	80071086	Male	21	79	8.5	Han	Vaginally	Breast	-2.6	UN group	Y	6.97	121	2.2	ND	ND	40.94	2.6	11.4	13.1	ND
Stage I	80071196	Female	1	49	3	Han	Cesarean	ND	-2.59	UN group	Y	4.02	123	0.94	ND	ND	ND	2.3	18.3	16.9	ND
Stage I	80071187	Male	3	57	4.5	Han	Cesarean	Breast	-2.52	UN group	Y	13.04	115	9.06	66.4	41.4	ND	ND	ND	ND	ND
Stage I	80071247	Female	19	76	7.7	Miao	Vaginally	ND	-2.52	UN group	Y	10.13	125	6.67	65.7	44	ND	2.57	ND	ND	ND
Stage I	80071339	Female	14	71	7	Han	Cesarean	Formula	-2.51	UN group	Y	11.02	126	7.67	ND	ND	ND	ND	ND	ND	ND
Stage I	80071173	Female	15	72	7.2	Han	Vaginally	Formula	-2.41	UN group	Y	11.47	104	4.27	63.8	39.6	ND	ND	ND	ND	Bronchitis
Stage I	80071330	Female	7	62.5	5.6	Han	Cesarean	Breast	-2.4	UN group	Y	4.34	101	2.38	ND	ND	49.58	2.37	ND	ND	ND
Stage I	80071284	Female	2	52	3.5	Han	Vaginally	Breast	-2.38	UN group	Y	15.32	87	10.7	63.4	34.5	ND	2.36	ND	ND	ND
Stage I	80071314	Male	15	74	7.9	Han	Cesarean	Breast	-2.32	UN group	Y	15.77	106	11.11	67.1	43.1	ND	2.29	ND	ND	ND
Stage I	80071251	Female	4	59.9	5	ND	Cesarean	ND	-2.29	UN group	Y	14.48	106	7.04	60.8	42.3	ND	2.45	5.4	19	Pneumonia
Stage I	80071077	Female	36	89	10.5	Han	Cesarean	Formula	-2.28	UN group	Y	6.15	102	2.9	61.7	44.1	38.24	2.38	17.7	17.5	ND
Stage I	80071165	Female	22	81.5	8.5	Han	Vaginally	Mixed	-2.25	UN group	Y	16.47	120	8.15	73	40.2	33.2	2.55	11.5	14.1	ND
Stage I	80071278	Female	4	74	7.5	Han	Cesarean	Formula	-2.25	UN group	Y	ND	ND	ND	ND	ND	ND	ND	ND	ND	ND
Stage I	80071180	Female	8	67	6	Han	Vaginally	Mixed	-2.24	UN group	N	13.3	101	6.61	ND	ND	40	2.67	12.2	20.2	ND
Stage I	80071286	Female	22	82	8.5	Han	Cesarean	Breast	-2.24	UN group	Y	12.52	137	8.21	ND	ND	ND	ND	ND	ND	ND
Stage I	80071085	Male	32	93	10.6	ND	Cesarean	Breast	-2.19	UN group	Y	20.26	103	3.7	67.5	31.7	48.17	2.31	3.9	14.8	ND
Stage I	80071169	Male	11	72	7.5	Han	Cesarean	Breast	-2.18	UN group	Y	ND	ND	ND	ND	ND	ND	ND	ND	ND	ND
Stage I	80071154	Female	14	69.5	7.2	Han	Vaginally	Breast	-2.14	UN group	Y	9.86	115	6.37	ND	ND	ND	ND	ND	ND	ND
Stage I	80071249	Female	9	62	6.4	Han	Vaginally	Mixed	-2.14	UN group	Y	11.81	113	7.51	65.2	41.5	ND	2.41	ND	ND	ND
Stage I	80071084	Male	35	90	11	Han	Cesarean	Mixed	-2.13	UN group	Y	8.52	118	3.03	ND	ND	ND	ND	ND	ND	ND
Stage I	80071329	Female	9	68	8.5	ND	Cesarean	Breast	-2.1	UN group	Y	7.28	120	4.34	72	46	ND	2.5	11.5	17.9	ND
Stage I	80071309	Female	20	77	8.4	Han	Cesarean	Breast	-2.04	UN group	Y	4.59	91	2.07	ND	ND	ND	ND	ND	ND	Bronchitis, pneumonia
Stage I	80071273	Female	9	67	6.5	Han	Cesarean	Mixed	-2.03	UN group	Y	8.25	93	2.37	ND	ND	ND	ND	ND	ND	ND
Stage I	80071253	Female	10	68	6.7	Han	Vaginally	ND	-2.01	UN group	Y	9.61	125	6.23	57.5	40.4	34.8	2.39	11.7	13.8	ND
Stage II	80070926	Female	3	53	5	Han	Cesarean	Breast	-1.25	HC group	Y	ND	ND	ND	ND	ND	ND	ND	ND	ND	ND
Stage II	80070902	Female	15	76	9.3	Han	Vaginally	Mixed	-0.57	HC group	Y	ND	ND	ND	ND	ND	ND	ND	ND	ND	ND
Stage II	9001678	Female	35	90	13	Zhuang	Cesarean	Breast	-0.4	HC group	N	ND	ND	ND	ND	ND	ND	ND	ND	ND	ND
Stage II	80071036	Male	30	90	13	Han	Cesarean	Mixed	-0.2	HC group	Y	ND	ND	ND	ND	ND	ND	ND	ND	ND	ND
Stage II	80071210	Female	34	92	13.5	Han	Vaginally	Breast	0.02	HC group	Y	ND	ND	ND	ND	ND	ND	ND	ND	ND	ND
Stage II	9001635	Male	7	65	8.5	Han	Cesarean	Breast	0.21	HC group	N	ND	ND	ND	ND	ND	ND	ND	ND	ND	ND
Stage II	9001689	Male	35	90	15	Han	Cesarean	Mixed	0.46	HC group	N	ND	ND	ND	ND	ND	ND	ND	ND	ND	ND
Stage II	9001631	Male	2	58.5	6	Daur	Vaginally	Mixed	0.6	HC group	N	ND	ND	ND	ND	ND	ND	ND	ND	ND	ND
Stage II	9001724	Male	29	92	14.7	Han	Vaginally	Breast	0.96	HC group	N	ND	ND	ND	ND	ND	ND	ND	ND	ND	ND
Stage II	9001747	Female	13	79	10.8	ND	ND	ND	1.3	HC group	N	ND	ND	ND	ND	ND	ND	ND	ND	ND	ND
Stage II	80071156	Male	36	77	6.7	Han	Vaginally	Formula	-5.62	UN group	Y	12.5	112	3.97	64.2	33.7	ND	2.09	ND	ND	ND
Stage II	80071290	Male	13	ND	5.9	Han	Cesarean	ND	-4.43	UN group	Y	6.57	102	3.54	52.3	32.8	53.29	2.23	8.8	11.1	Pneumonia
Stage II	80071174	Male	5	62	5	Han	Vaginally	Breast	-3.52	UN group	Y	13.74	119	8.66	61.8	42.3	ND	2.39	7.1	11.7	ND
Stage II	80071325	Female	21	78	7.7	Han	Vaginally	Breast	-2.98	UN group	Y	10.43	136	6.65	68.1	44.7	ND	2.35	ND	ND	ND
Stage II	80071312	Female	23	72	8	Han	Vaginally	Breast	-2.87	UN group	Y	12.02	115	5.78	ND	ND	ND	ND	ND	ND	ND
Stage II	80071303	Female	18	72	7.5	Han	Cesarean	Breast	-2.72	UN group	Y	7.85	131	4.91	ND	ND	ND	ND	ND	ND	ND
Stage II	80071184	Male	17	76	8.1	Han	Vaginally	Mixed	-2.59	UN group	Y	7.7	113	4.1	66.9	44.7	43.7	2.47	14	13.6	ND
Stage II	80071265	Female	8	67.5	6	Han	Cesarean	Breast	-2.4	UN group	Y	11.21	135	6.56	62.7	44.3	39.51	2.61	11.4	13	ND
Stage II	80071262	Female	4	55	4.8	Tujia	Cesarean	Breast	-2.26	UN group	Y	17.15	120	10.24	56.1	40	ND	2.58	ND	ND	ND
Stage II	80071157	Male	10	71	7.25	Han	Cesarean	Breast	-2.18	UN group	N	8.21	101	5.73	49.7	38.9	ND	ND	ND	ND	ND
Stage II	80071195	Female	12	70	7	Tujia	Cesarean	Mixed	-2.05	UN group	Y	7.44	131	2.57	ND	ND	ND	ND	ND	ND	ND
